# Supplementary material for: Combination of expression levels of miR-21 and miR-126 is associated with cancer-specific survival in clear-cell renal cell carcinoma
Source: BMC Cancer. 2014 Jan 15;14:25. doi: 10.1186/1471-2407-14-25 (PMC3897948; doi:10.1186/1471-2407-14-25)
Supplement: Additional file 1: Table S1 — Ct levels of mir-21, miR126 und RNU6b. [file 1471-2407-14-25-S1.xlsx]

## Sheet: miR-21
patient ID	D Ct miR-21 (D Ct RCC - D Ct normal)	D Ct RCC normalised	DCt normal normalized	Ct miR-21 RCC	Ct RNU6B RCC	Ct miR-21 normal tissue	Ct RNU6b normal tissue
1	1.615	7.16	5.545	18.98	26.14	21.47	27.015
2	1.7395	7.3245	5.585	18.3355	25.66	21.62	27.205
3	2.74417	7.93417	5.19	18.8758	26.81	22.04	27.23
4	4.07664	8.84164	4.765	18.4784	27.32	21.63	26.395
5	0.015	4.985	4.97	22.1	27.085	21.71	26.68
6	1.645	6.2	4.555	17.43	23.63	22.53	27.085
10	2.08492	6.93992	4.855	20.4801	27.42	23.74	28.595
11	0.86	5.83	4.97	20.09	25.92	22.35	27.32
12	0.505	6.175	5.67	20.38	26.555	21.91	27.58
14	-0.905	3.675	4.58	22.735	26.41	21.89	26.47
15	-1.39	1.405	2.795	25.045	26.45	22.325	25.12
17	7.39	10.54	3.15	14.735	25.275	22.18	25.33
19	0.945	5.845	4.9	20.135	25.98	22.01	26.91
20	-0.17	5.27	5.44	21.28	26.55	20.45	25.89
23	6.80683	10.9318	4.125	14.3032	25.235	22.68	26.805
24	1.59	6.54	4.95	17.265	23.805	22.12	27.07
28	2.55	7.655	5.105	20.325	27.98	21.37	26.475
31	7.10908	12.2791	5.17	14.3809	26.66	23.34	28.51
32	-0.95	6.265	7.215	22.555	28.82	19.51	26.725
34	4.09414	10.8241	6.73	14.2809	25.105	22.55	29.28
38	4.745	11.005	6.26	16.475	27.48	22.08	28.34
40	1.49	8.1	6.61	18.62	26.72	21.38	27.99
42	2.505	10.11	7.605	16.65	26.76	20.54	28.145
44	1.67	3.845	2.175	21.16	25.005	23.56	25.735
46	1.12	4.215	3.095	20.975	25.19	22	25.095
47	3.49	8.645	5.155	18.68	27.325	18.3	23.455
51	1.72417	6.33917	4.615	17.7008	24.04	22.47	27.085
52	0.879143	6.33914	5.46	21.6409	27.98	20.13	25.59
53	-0.325	4.285	4.61	22.76	27.045	21.57	26.18
54	3.455	11.32	7.865	15.195	26.515	21.07	28.935
56	3.565	8.575	5.01	19	27.575	22.61	27.62
57	2.34	7.37	5.03	18.745	26.115	22.45	27.48
59	2.26	9.385	7.125	16.81	26.195	20.98	28.105
61	-0.94	4.95	5.89	23.47	28.42	21.67	27.56
63	2.07	7.53	5.46	18.655	26.185	22.09	27.55
64	-0.88	3.93	4.81	22.78	26.71	21.86	26.67
67	2.595	8.01	5.415	21.61	29.62	21.61	27.025
68	1.05	4.5	3.45	21.54	26.04	23.25	26.7
69	-0.33	4.87	5.2	23.56	28.43	21.08	26.28
72	2.33	8.83	6.5	17.54	26.37	20.36	26.86
73	0.875	7.085	6.21	21.515	28.6	22.54	28.75
74	1.925	7.005	5.08	19.495	26.5	21.37	26.45
75	4.30414	9.58914	5.285	17.1009	26.69	22	27.285
76	2.22	7.555	5.335	18.07	25.625	20.38	25.715
77	-2.495	4.9	7.395	22.74	27.64	20.78	28.175
78	-0.33	6.15	6.48	20.565	26.715	20.98	27.46
79	0.81	4.49	3.68	19.41	23.9	22.91	26.59
80	0.57	5.24	4.67	21.99	27.23	22.04	26.71
81	2.06	7.015	4.955	19.125	26.14	22.08	27.035
82	-0.035	4.755	4.79	22.13	26.885	21.58	26.37
85	2.325	8.235	5.91	16.95	25.185	21.34	27.25
88	1.345	6.995	5.65	18.965	25.96	21.45	27.1
89	3.365	9.405	6.04	17.17	26.575	21.85	27.89
90	0.23	5.14	4.91	21.455	26.595	22.07	26.98
92	0.87	6.53	5.66	19.39	25.92	21.98	27.64
97	2.7405	8.0355	5.295	17.7945	25.83	21.72	27.015
99	2.37167	9.07667	6.705	16.2733	25.35	19.96	26.665
100	-1.2875	4.6075	5.895	22.9525	27.56	21.165	27.06
101	0.24	5.445	5.205	21.05	26.495	21.34	26.545
103	0.04	4.74	4.7	22.145	26.885	20.89	25.59
123	1.92	7.815	5.895	18.385	26.2	21.67	27.565
124	-0.37	3.595	3.965	24.495	28.09	22.03	25.995
126	-0.085	3.935	4.02	22.755	26.69	23.02	27.04
128	1.0125	5.1275	4.115	22.5025	27.63	21.38	25.495
129	-1.995	6.765	8.76	19.415	26.18	20.06	28.82
131	1.15208	6.29208	5.14	19.0579	25.35	22.35	27.49
132	-0.969	5.206	6.175	22.614	27.82	20.15	26.325
133	-2.32933	3.95067	6.28	24.0293	27.98	21.54	27.82
134	-2.6335	4.4865	7.12	23.0735	27.56	20.89	28.01
135	-3.48033	1.71967	5.2	23.9603	25.68	21.67	26.87
136	-1.06183	3.26817	4.33	25.1818	28.45	22.87	27.2
137	2.324	8.314	5.99	18.446	26.76	21.65	27.64
143	3.277	8.437	5.16	18.138	26.575	22.12	27.28
144	5.241	11.121	5.88	15.459	26.58	21.45	27.33
145	-1.37	2.64	4.01	25.15	27.79	20.675	24.685
149	-5.7695	1.7005	7.47	23.8795	25.58	19.76	27.23
150	5.5535	11.2385	5.685	14.7365	25.975	23.08	28.765
151	1.356	5.406	4.05	21.534	26.94	21.86	25.91
155	1.1705	4.5955	3.425	22.8945	27.49	23	26.425
156	2.3175	7.1575	4.84	19.4175	26.575	20.51	25.35
158	0.025	4.78	4.755	23.85	28.63	20.67	25.425
159	3.375	7.84	4.465	18.67	26.51	22.67	27.135
162	0.47	5.34	4.87	23.13	28.47	21.71	26.58
166	3.9865	8.4615	4.475	19.4285	27.89	22.85	27.325
168	-2.59	3.395	5.985	23.305	26.7	19.51	25.495
171	2.125	7.255	5.13	19.13	26.385	22.12	27.25
173	1.655	7.89	6.235	16.17	24.06	20.36	26.595
178	-0.925	4.105	5.03	22.51	26.615	21.56	26.59
179	1.25	7.235	5.985	18.415	25.65	20.12	26.105
182	3.255	5.88	2.625	19.615	25.495	24.01	26.635
183	0.99	5.755	4.765	19.365	25.12	21.57	26.335
186	0.985	5.045	4.06	22.825	27.87	23.14	27.2
187	-0.645	3.755	4.4	23.895	27.65	22.56	26.96
188	1.15	6.28	5.13	20.25	26.53	21.56	26.69
192	0.291	5.911	5.62	19.524	25.435	21.22	26.84
193	-3.108	2.202	5.31	24.248	26.45	21.67	26.98
194	2.65	8.555	5.905	19.93	28.485	21.53	27.435
199	-2.908	3.922	6.83	23.328	27.25	20.39	27.22
203	-0.893	3.762	4.655	24.683	28.445	22.45	27.105
208	-4.478	3.022	7.5	22.328	25.35	21.14	28.64
219	-2.6365	2.7135	5.35	24.5365	27.25	20.99	26.34
220	-2.6275	2.6125	5.24	24.2475	26.86	22.45	27.69
221	-4.6225	2.2675	6.89	23.2125	25.48	20.56	27.45
	0.983951	6.28662	5.30267					mean
	2.41247	2.42206	1.1446					SD

## Sheet: miR-126
patient ID	D Ct miR-126 (D Ct RCC - D Ct normal)	D Ct RCC normalised	DCt normal normalized	Ct miR-126 RCC	Ct RNU6B RCC	Ct miR-126 normal tissue	Ct RNU6b normal tissue
1	-0.71	6.855	7.565	19.285	26.14	19.45	27.015
2	0.660167	6.19517	5.535	19.4648	25.66	21.67	27.205
3	0.376667	5.84667	5.47	20.9633	26.81	21.76	27.23
4	0.0461519	7.30115	7.255	20.0188	27.32	19.14	26.395
5	0.06	5.41	5.35	21.675	27.085	21.33	26.68
6	0.7	9.095	8.395	14.535	23.63	18.69	27.085
10	-1.994	5.821	7.815	21.599	27.42	20.78	28.595
11	-0.74	5.13	5.87	20.79	25.92	21.45	27.32
12	-2.31	6.44	8.75	20.115	26.555	18.83	27.58
14	0.37	7.08	6.71	19.33	26.41	19.76	26.47
15	-0.54	5.21	5.75	21.24	26.45	19.37	25.12
17	-1.12367	2.55633	3.68	22.7187	25.275	21.65	25.33
19	-0.51	7.72	8.23	18.26	25.98	18.68	26.91
20	-2.38	3.08	5.46	23.47	26.55	20.43	25.89
23	0.47	7.595	7.125	17.64	25.235	19.68	26.805
24	-2.377	2.313	4.69	21.492	23.805	22.38	27.07
28	0.435	6.46	6.025	21.52	27.98	20.45	26.475
31	1.29158	6.79158	5.5	19.8684	26.66	23.01	28.51
32	-1.67	4.785	6.455	24.035	28.82	20.27	26.725
34	2.5779	12.8279	10.25	12.2771	25.105	19.03	29.28
38	1.84	10.98	9.14	16.5	27.48	19.2	28.34
40	0.31	8.25	7.94	18.47	26.72	20.05	27.99
42	2.07	10.535	8.465	16.225	26.76	19.68	28.145
44	1.015	7.38	6.365	17.625	25.005	19.37	25.735
46	1.125	5.78	4.655	19.41	25.19	20.44	25.095
47	-1.765	0.01	1.775	27.315	27.325	21.68	23.455
51	-1.00867	6.04633	7.055	17.9937	24.04	20.03	27.085
52	1.90165	7.81165	5.91	20.1683	27.98	19.68	25.59
53	-1.01	5.51	6.52	21.535	27.045	19.66	26.18
54	2.25	11.105	8.855	15.41	26.515	20.08	28.935
56	-3.205	0.305	3.51	27.27	27.575	24.11	27.62
57	0.325	7.435	7.11	18.68	26.115	20.37	27.48
59	1.09	8.815	7.725	17.38	26.195	20.38	28.105
61	-2.395	4.485	6.88	23.935	28.42	20.68	27.56
63	2	9.3	7.3	16.885	26.185	20.25	27.55
64	-2.06	4.24	6.3	22.47	26.71	20.37	26.67
67	1.515	9.09	7.575	20.53	29.62	19.45	27.025
68	0.32	7.57	7.25	18.47	26.04	19.45	26.7
69	-1.95	5.33	7.28	23.1	28.43	19	26.28
72	-1.865	5.455	7.32	20.915	26.37	19.54	26.86
73	-1.28	8.15	9.43	20.45	28.6	19.32	28.75
74	1.025	7.615	6.59	18.885	26.5	19.86	26.45
75	-1.255	5.49	6.745	21.2	26.69	20.54	27.285
76	1.44	6.125	4.685	19.5	25.625	21.03	25.715
77	-0.735	6.57	7.305	21.07	27.64	20.87	28.175
78	-1.51	6.71	8.22	20.005	26.715	19.24	27.46
79	-0.57	7.7	8.27	16.2	23.9	18.32	26.59
80	-2.785	4.365	7.15	22.865	27.23	19.56	26.71
81	1.51	9.195	7.685	16.945	26.14	19.35	27.035
82	-0.215	6.295	6.51	20.59	26.885	19.86	26.37
85	2.475	10.705	8.23	14.48	25.185	19.02	27.25
88	3.03	10.83	7.8	15.13	25.96	19.3	27.1
89	-0.22	6.84	7.06	19.735	26.575	20.83	27.89
90	-1.317	5.593	6.91	21.002	26.595	20.07	26.98
92	-0.5	6.84	7.34	19.08	25.92	20.3	27.64
97	0.566	6.031	5.465	19.799	25.83	21.55	27.015
99	1.195	8.26	7.065	17.09	25.35	19.6	26.665
100	2.2925	9.4825	7.19	18.0775	27.56	19.87	27.06
101	-1.92	3.825	5.745	22.67	26.495	20.8	26.545
103	-1.1525	5.3575	6.51	21.5275	26.885	19.08	25.59
123	-0.82	7.365	8.185	18.835	26.2	19.38	27.565
124	-0.01	5.225	5.235	22.865	28.09	20.76	25.995
126	-2.945	4.445	7.39	22.245	26.69	19.65	27.04
128	0.9575	7.0925	6.135	20.5375	27.63	19.36	25.495
129	-1.17917	8.69083	9.87	17.4892	26.18	18.95	28.82
131	1.11833	7.95833	6.84	17.3917	25.35	20.65	27.49
132	-2.09792	5.24708	7.345	22.5729	27.82	18.98	26.325
133	1.21	9.38	8.17	18.6	27.98	19.65	27.82
134	0.274167	8.16417	7.89	19.3958	27.56	20.12	28.01
135	-0.0375	6.9525	6.99	18.7275	25.68	19.88	26.87
136	-0.0366667	7.15333	7.19	21.2967	28.45	20.01	27.2
137	-2.407	5.653	8.06	21.107	26.76	19.58	27.64
143	-0.9315	6.1985	7.13	20.3765	26.575	20.15	27.28
144	-1.5255	5.1245	6.65	21.4555	26.58	20.68	27.33
145	1.365	6.98	5.615	20.81	27.79	19.07	24.685
149	0.2925	8.4025	8.11	17.1775	25.58	19.12	27.23
150	-2.3475	7.7775	10.125	18.1975	25.975	18.64	28.765
151	1.057	7.587	6.53	19.353	26.94	19.38	25.91
155	1.9255	8.6105	6.685	18.8795	27.49	19.74	26.425
156	1.4155	7.2955	5.88	19.2795	26.575	19.47	25.35
158	-0.515	5.89	6.405	22.74	28.63	19.02	25.425
159	-0.35	5.315	5.665	21.195	26.51	21.47	27.135
162	-2.977	3.053	6.03	25.417	28.47	20.55	26.58
166	2.479	9.464	6.985	18.426	27.89	20.34	27.325
168	0.6	6.095	5.495	20.605	26.7	20	25.495
171	-3.05	4.08	7.13	22.305	26.385	20.12	27.25
173	1.635	8.38	6.745	15.68	24.06	19.85	26.595
178	-2.41	4.37	6.78	22.245	26.615	19.81	26.59
179	-0.99	5.285	6.275	20.365	25.65	19.83	26.105
182	0.42	7.835	7.415	17.66	25.495	19.22	26.635
183	-1.31	3.755	5.065	21.365	25.12	21.27	26.335
186	-1.135	6.335	7.47	21.535	27.87	19.73	27.2
187	0.5	7.78	7.28	19.87	27.65	19.68	26.96
188	0.155	7.515	7.36	19.015	26.53	19.33	26.69
192	-1.217	6.553	7.77	18.882	25.435	19.07	26.84
193	-0.864	6.256	7.12	20.194	26.45	19.86	26.98
194	0.562	10.117	9.555	18.368	28.485	17.88	27.435
199	-1.436	4.334	5.77	22.916	27.25	21.45	27.22
203	0.4265	5.5215	5.095	22.9235	28.445	22.01	27.105
208	-0.8595	6.9905	7.85	18.3595	25.35	20.79	28.64
219	-1.0155	5.5945	6.61	21.6555	27.25	19.73	26.34
220	-0.9415	7.2085	8.15	19.6515	26.86	19.54	27.69
221	-0.8825	7.3575	8.24	18.1225	25.48	19.21	27.45
	-0.239689	6.68264	6.92233					mean
	1.49069	2.14401	1.36292					SD
